# Supplementary material for: Delineating immune variation between adult and children COVID-19 cases and associations with disease severity
Source: Sci Rep. 2024 Mar 1;14:5090. doi: 10.1038/s41598-024-55148-9 (PMC10907598; doi:10.1038/s41598-024-55148-9)
Supplement: Supplementary file 2 — Supplementary Information 2. [file 41598_2024_55148_MOESM2_ESM.xlsx]

## Sheet: Sheet1
antigen	clone	fluorochrome	supplier	panel
CCR2	1D9	BB700	BD Biosciences	Myeloid/Innate lymphoid
CCR4	L291H4	PE-Cy7	BioLegend	CD4+/CD8+ T cell
CCR5	11A9	BV421	BD Biosciences	Myeloid/Innate lymphoid
CCR6	11A9	BV650	BD Biosciences	CD4+/CD8+ T cell
CCR7	G043H7	PE-Dazzle594	BioLegend	CD4+/CD8+ T cell
CD11b	M1/70	BV605	BioLegend	B cell
CD11b	M1/70	BUV737	BD Biosciences	Myeloid/Innate lymphoid
CD11c	B-ly6	BUV661	BD Biosciences	B cell, Myeloid/Innate lymphoid
CD14	M5E2	FITC	BioLegend	Myeloid/Innate lymphoid
CD19	SJ25C1	BUV395	BD Biosciences	B cell
CD19	SJ25C1	AF700	BioLegend	Myeloid/Innate lymphoid
CD24	eBioSN3	PE-Cy7	Invitrogen	B cell
CD27	L128	BUV737	BD Biosciences	CD4+/CD8+ T cell, B cell
CD28	CD28.2	PerCP Cy5.5	BioLegend	CD4+/CD8+ T cell
CD3	OKT3	AF700	BioLegend	CD4+/CD8+ T cell, Myeloid/Innate lymphoid
CD38	HIT2	BV480	BD Biosciences	CD4+/CD8+ T cell, B cell
CD4	RPA-T4	BUV661	BD Biosciences	CD4+/CD8+ T cell
CD45RB	MT4	BV711	BD Biosciences	B cell
CD45RO	UCHL1	BV786	BD Biosciences	CD4+/CD8+ T cell
CD5	RF8B2	APC-R700	BD Biosciences	B cell
CD56	5.1H11	BV785	BioLegend	Myeloid/Innate lymphoid
CD57	HCD57	APC	BioLegend	CD4+/CD8+ T cell
CD8	RPA-T8	BUV395	BD Biosciences	CD4+/CD8+ T cell
CD80	L307	BUV395	BD Biosciences	Myeloid/Innate lymphoid
CD86	IT2.2	BV711	BioLegend	Myeloid/Innate lymphoid
CD95	DX2	PE	BioLegend	CD4+/CD8+ T cell
CX3CR1	2A9-1	PE-Dazzle594	BioLegend	Myeloid/Innate lymphoid
CXCR3	G025H7	BV711	BioLegend	CD4+/CD8+ T cell
CXCR5	RF8B2	BB515	BD Biosciences	CD4+/CD8+ T cell, B cell
HLA-DR	L243	BV480	BD Biosciences	Myeloid/Innate lymphoid
IgA	IS11-8E10	APC	Miltenyi Biotech	B cell
IgD	IA6-2	PE	BD Biosciences	B cell
IgG	M1310G05	BV421	BioLegend	B cell
IgM	MHM-88	BV785	BioLegend	B cell
NKG2A	REA110	PE-Vio770	Miltenyi Biotech	Myeloid/Innate lymphoid
NKG2C	134591	BV605	BD Biosciences	Myeloid/Innate lymphoid
PD-1	EH12.2H7	BV421	BioLegend	CD4+/CD8+ T cell
TIGIT	A15153G	BV605	BioLegend	CD4+/CD8+ T cell
Viability	Viability Dye	eFluor 780	eBioscience	CD4+/CD8+ T cell, B cell, Myeloid/Innate lymphoid
