# Supplementary material for: Delineating immune variation between adult and children COVID-19 cases and associations with disease severity
Source: Sci Rep. 2024 Mar 1;14:5090. doi: 10.1038/s41598-024-55148-9 (PMC10907598; doi:10.1038/s41598-024-55148-9)
Supplement: Supplementary file 3 — Supplementary Information 3. [file 41598_2024_55148_MOESM3_ESM.xlsx]

## Sheet: Sheet1
variable	annotation	p.adj	p.adj.signif
CD8#5	CCR4+ CD8+ Tcm	1.09381e-08	****
IL#2		1.22661e-08	****
IL#19	CCR5+ exhausted CD56dim NK	5.28405e-07	****
B#3	translational CD5+ B	6.51211e-07	****
CD4#1	CD4+ naïve T	7.02795e-07	****
B#7	switched memory IgA+/- B	1.94187e-06	****
CD4#2	Th1/17 PD1dim CD4+ T	2.85122e-06	****
CD8#16		4.40012e-06	****
CD8#8		1.25623e-05	****
CD8#1	naïve CD8+ T	1.37305e-05	****
CD4#3	CCR6dimPD-1dim CD4+ Tem	1.89186e-05	****
IL#21	exhausted CD56bright NK	1.897e-05	****
M#14		2.7821e-05	****
CD4#14		4.25631e-05	****
CD4#16		4.44343e-05	****
B#4		5.16184e-05	****
CD8#18		5.29901e-05	****
IL#10		5.89993e-05	****
CD4#9		8.04888e-05	****
IL#9		8.04965e-05	****
B#1		8.7779e-05	****
M#9		0.000112922	***
M#12		0.000195565	***
CD8#12		0.000460459	***
M#4		0.00152995	**
CD8#17		0.00153791	**
IL#17	exhausted CD56dim NK	0.00196736	**
IL#13		0.00243176	**
IL#22		0.0032879	**
IL#8		0.00396974	**
M#6		0.00566276	**
M#8		0.00689971	**
CD4#5		0.00719413	**
CD4#10		0.00825137	**
CD8#13		0.00918334	**
CD8#7		0.00953202	**
M#7		0.0176668	*
IL#6		0.0282829	*
IL#3		0.0312479	*
B#2		0.0435255	*
B#5		0.0491919	*
*p.adj ≤ 0.05, **p.adj < 0.01, ***p.adj < 0.001, ****p.adj < 0.0001.
